# Supplementary material for: Macrophages Promote Subtype Conversion and Endocrine Resistance in Breast Cancer
Source: Cancers (Basel). 2024 Feb 5;16(3):678. doi: 10.3390/cancers16030678 (PMC10854660; doi:10.3390/cancers16030678)
Supplement: Supplementary file 1 [file cancers-16-00678-s001.zip]

Archive with 1 entries (1 files):
- cancers-2825984-supplementary.pdf
